# Supplementary material for: The MAOA rs979605 Genetic Polymorphism Is Differentially Associated with Clinical Improvement Following Antidepressant Treatment between Male and Female Depressed Patients
Source: Int J Mol Sci. 2022 Dec 28;24(1):497. doi: 10.3390/ijms24010497 (PMC9820795; doi:10.3390/ijms24010497)
Supplement: Supplementary file 1 [file ijms-24-00497-s001.zip]

Archive with 3 entries (3 files):
- supplementary_IJMS/FigureS1.tiff
- supplementary_IJMS/FigureS2.tiff
- supplementary_IJMS/STables_SFigure-captions_MAO_16-11-2022_IJMS.pdf
